# Supplementary material for: A simple real-time model for predicting acute kidney injury in hospitalized patients in the US: A descriptive modeling study
Source: PLoS Med. 2019 Jul 15;16(7):e1002861. doi: 10.1371/journal.pmed.1002861 (PMC6629054; doi:10.1371/journal.pmed.1002861)
Supplement: S1 Table — (XLSX) [file pmed.1002861.s004.xlsx]

## Sheet: Sheet1
S1 Table. Model parameters with respective odds ratios among the four multivariable models and one univariable model.
	Odds Ratio (95% CI)
	Time-Invariant	Medications	Laboratory Studies	Procedures	Only Change in Creatinine	Full Model
Age, per 10 years	1.06 (1.04 - 1.07)					1.06 (1.04 - 1.08)
Male	1.08 (1.03 - 1.13)					0.96 (0.91 - 1.01)
Black	1.08 (1.02 - 1.16)					1.16 (1.08 - 1.24)
Surgical Admission	1.37 (1.30 - 1.44)					1.1 (1.04 - 1.16)
Bicarbonate			0.92 (0.91 - 0.93)			0.91 (0.90 - 0.92)
BUN, per 10 mg/dl			1.07 (1.05 - 1.10)			0.98 (0.95 - 1.00)
Chloride			0.95 (0.94 - 0.95)			0.94 (0.93 - 0.95)
Baseline Creatinine	1.46 (1.40 - 1.53)		1.01 (0.93 - 1.09)			0.79 (0.72 - 0.86)
Creatinine			1.55 (1.40 - 1.71)			2.16 (1.93 - 2.41)
Change in creatinine over last 48 hours, per 0.1 mg/dl			2.14 (2.08 - 2.20)		2.26 (2.21 - 2.32)	1.89 (1.83 - 1.94)
Hemoglobin			0.99 (0.98 - 1.00)			1.03 (1.02 - 1.05)
Potassium			1.19 (1.14 - 1.24)			1.18 (1.13 - 1.24)
Sodium			1.05 (1.04 - 1.06)			1.05 (1.04 - 1.06)
White blood cells			1.01 (1.01 - 1.02)			1.01 (1.01 - 1.01)
Platelets, per 50 per uL			0.96 (0.95 - 0.96)			0.98 (0.97 - 0.99)
CHF	1.52 (1.42 - 1.62)					1.35 (1.26 - 1.46)
Diabetes	1.13 (1.03 - 1.23)					1.22 (1.11 - 1.34)
Hypertension	0.86 (0.81 - 0.90)					0.88 (0.83 - 0.93)
Liver disease	1.27 (1.17 - 1.38)					1.27 (1.16 - 1.39)
Elixhauser score	1.09 (1.08 - 1.11)					1.07 (1.06 - 1.08)
BiPAP				1.20 (1.08 - 1.33)		1.06 (0.96 - 1.19)
Contrast Study				0.74 (0.70 - 0.78)		0.91 (0.86 - 0.96)
Ventilation Requirement				1.56 (1.46 - 1.66)		1.46 (1.36 - 1.56)
ICU				2.09 (1.99 - 2.19)		1.79 (1.70 - 1.89)
Cardiac Catheterization				1.65 (1.50 - 1.82)		1.29 (1.17 - 1.43)
RBC Transfusion				1.24 (1.17 - 1.31)		1.22 (1.14 - 1.31)
ACE or ARB		0.92 (0.87 - 0.98)				1.02 (0.96 - 1.09)
Antibiotic		1.04 (0.99 - 1.09)				1.03 (0.98 - 1.09)
Chemotherapy		0.64 (0.56 - 0.75)				1.14 (0.98 - 1.33)
Diuretic		1.79 (1.71 - 1.88)				1.18 (1.12 - 1.25)
Narcotic		0.98 (0.94 - 1.03)				1.18 (1.12 - 1.24)
NSAID		0.67 (0.60 - 0.74)				1.01 (0.91 - 1.13)
Vasopressor		1.67 (1.58 - 1.76)				1.22 (1.14 - 1.29)
Proton Pump Inhibitor		0.93 (0.89 - 0.97)				0.87 (0.83 - 0.92)
Statin		0.93 (0.88 - 0.99)				0.86 (0.81 - 0.92)
CI, confidence interval; BUN, blood urea nitrogen; CHF, congestive heart failure, BiPAP, Bilevel Positive Airway Pressure; ICU, intensive care unit; RBC, red blood cell; ACE, angiotensin converting enzyme inhibitor; ARB, angiotensin II receptor blockers; NSAID, non-steroidal anti-inflammatory drug.
